# Supplementary material for: Quantitative Assessment of Point-of-Care 3D-Printed Patient-Specific Polyetheretherketone (PEEK) Cranial Implants
Source: Int J Mol Sci. 2021 Aug 7;22(16):8521. doi: 10.3390/ijms22168521 (PMC8395180; doi:10.3390/ijms22168521)
Supplement: Supplementary file 1 [file ijms-22-08521-s001.zip]

Archive with 1 entries (1 files):
- ijms-1315158-supplementary.pdf
